# Supplementary material for: Improving the Obstetrics and Gynecology Learning Environment Through Faculty Development
Source: MedEdPORTAL. 2022 May 3;18:11246. doi: 10.15766/mep_2374-8265.11246 (PMC9061934; doi:10.15766/mep_2374-8265.11246)
Supplement: Supplementary file 1 — Preworkshop Survey.docxPowerPoint for the Learning Environment.pptxCases for the Learning Environment.docxFacilitator Guide.docxPostworkshop Survey.docx [file mep_2374-8265.11246-s001.zip]

Archive with 6 entries (6 files):
- A. Preworkshop Survey.docx
- B. PowerPoint for the Learning Environment.pptx
- C. Cases for the Learning Environment.docx
- D. Facilitator Guide.docx
- E. Postworkshop Survey.docx
- Educational_Summary_Report_11246.pdf
